# Supplementary material for: Proanthocyanidins Restore the Metabolic Diurnal Rhythm of Subcutaneous White Adipose Tissue According to Time-Of-Day Consumption
Source: Nutrients. 2022 May 27;14(11):2246. doi: 10.3390/nu14112246 (PMC9182881; doi:10.3390/nu14112246)
Supplement: Supplementary file 1 [file nutrients-14-02246-s001.zip]

Archive with 2 entries (2 files):
- Figures S1 & S2.pdf
- Supplemental Table S1 & S2.xlsx
