# Supplementary material for: Proanthocyanidins Restore the Metabolic Diurnal Rhythm of Subcutaneous White Adipose Tissue According to Time-Of-Day Consumption
Source: Nutrients. 2022 May 27;14(11):2246. doi: 10.3390/nu14112246 (PMC9182881; doi:10.3390/nu14112246)
Supplement: Supplementary file 1 [file nutrients-14-02246-s001.zip › Supplemental Table S1 & S2.xlsx]

## Sheet: Lipoph_iWAT
Table S1. Rhythmicity, mesor, amplitud and peak time of lipophilic metabolites in iWAT of rats fed standard or cafeteria diet treated with vehicle or GSPE at ZT0 or ZT12.
Metabolites	Rhythmicity (p value)			Mesor (μmol/g)						Amplitude estimate						Acrophase (ZT)						Period estimate
ZT0	STD-VH	CAF-VH	CAF-GSPE	STD-VH		CAF-VH		CAF-GSPE		STD-VH		CAF-VH		CAF-GSPE		STD-VH		CAF-VH		CAF-GSPE
Cholesterol	0.246886	0.277761	0.266774	5.92266		5.49358		6.32628		0.738938		0.803142		1.44393		NA		NA		NA		24
Diglycerides	0.622491	0.180125	0.403488	3.40794	*	5.01839		3.96821		0.377959		0.867455		0.75731		NA		NA		NA		24
Linoleic Acid	0.584966	0.506362	0.129271	528.776	*	383.035		357.343	#	20.8533		20.158		42.0325		NA		NA		NA		24
MUFAs	0.301764	0.68606	0.387051	4265.56		4271.73		4150.95		253.755		112.354		179.005		NA		NA		NA		24
Oleic Acid	0.331444	0.614853	0.389876	1641.23	*	2402.48		2281.76	#	157.541		84.7269		167.141		NA		NA		NA		24
Omega-3	0.0668034	0.83981	0.0854399	189.677	*	136.957		154.97	#	21.1578		1.9127		23.4845		NA		NA		NA		24
PUFAs	0.0717143	0.230925	0.175641	523.17	*	269.154		272.586	#	70.3865		22.4101		49.3552		NA		NA		NA		24
Sphingomyelin	0.381035	0.644043	0.305243	0.312572		0.234193		0.177772		0.0781932		0.0331409		0.0539403		NA		NA		NA		24
Total Fatty Acid	0.401065	0.699166	0.518507	2905.78		3262.33		3112.82		157.513		88.8953		113.099		NA		NA		NA		24
Triglycerides	0.37709	0.661505	0.413717	1467.51		1635.97		1594.81		83.62		44.2921		76.0876		NA		NA		NA		24
ZT12	STD-VH	CAF-VH	CAF-GSPE	STD-VH		CAF-VH		CAF-GSPE		STD-VH		CAF-VH		CAF-GSPE		STD-VH		CAF-VH		CAF-GSPE
Cholesterol	0.158988	0.0821064	0.00531712	5.76977		5.99088		5.95963		1.18269		0.887014		1.44286		NA		NA		18.1046		24
Diglycerides	0.070483	0.444137	0.0777983	3.33984		4.58597		4.04566		1.37408		0.448839		0.915937		NA		NA		NA		24
Linoleic Acid	0.029852	0.1214	0.0151669	456.528	*	354.638		352.156	#	118.545		45.2292		78.5415		16.5868		NA		19.5412		24
MUFAs	0.0250108	0.121178	0.0158692	3941.27		4261.91		4077.31		721.686		297.093		493.209		17.0524		NA		21.3097		24
Oleic Acid	0.0217592	0.232987	0.0373776	1553.22	*	2452.31		2196.26	#	413.037		186.833		354.565		16.6875		NA		21.6385	#	24
Omega-3	0.00384537	0.212767	0.367191	209.956	*	144.753		161.455	#	40.9615	*	10.682		12.0973		5.62743		NA		NA		24
PUFAs	0.722356	0.175164	0.0899669	500.925	*	252.456	$	294.49	#	11.9773		19.1378		40.9607		NA		NA		NA		24
Sphingomyelin	0.380341	0.690619	0.0315722	0.296547		0.164377		0.225686		0.0784253		0.0125904	$	0.212126		NA		NA		14.3398		24
Total Fatty Acid	0.0123496	0.240718	0.0323965	2587.67	*	3283.06		3108.46	#	796.237		210.882		479.95		16.9967		NA		21.0234		24
Triglycerides	0.0145009	0.18672	0.0284351	1338.87	*	1657.02		1556.98	#	315.445		121.114		205.413		17.2216		NA		21.1289		24
Abbreviations: iWAT, inguinal white adipose tissue; STD-VH, standard diet vehicle group; CAF-VH, cafeteria diet vehicle group; CAF-GSPE, cafeteria diet treated with grape-seed procyanidin extract. Rats were fed standard or cafeteria diet for 9 weeks. At week 6, rats received a daily oral dose of GSPE or vehicle for 4 weeks at ZT0 or ZT12. Rats from each group were sacrificed at four different tim…
Abbreviations: iWAT, inguinal white adipose tissue; STD-VH-ZT0, standard diet vehicle group treated at ZT0; CAF-VH-ZT0, cafeteria diet vehicle group treated at ZT0; CAF-GSPE-ZT0, cafeteria diet treated with grape-seed procyanidin extract at ZT0. Rats were fed standard or cafeteria diet for 9 weeks. At week 6, rats received a daily oral dose of GSPE or vehicle for 4 weeks at ZT0 or ZT12. Rats from…

## Sheet: Hydroph_iWAT
Table S2. Rhythmicity, mesor, amplitud and peak time of hydrophilic metabolites in iWAT of rats fed standard or cafeteria diet treated with vehicle or GSPE at ZT0 or ZT12.
Metabolites	Rhythmicity (p value)			Mesor (μmol/g)						Amplitude estimate						Acrophase (ZT)						Period estimate
ZT0	STD-VH	CAF-VH	CAF-GSPE	STD-VH		CAF-VH		CAF-GSPE		STD-VH		CAF-VH		CAF-GSPE		STD-VH		CAF-VH		CAF-GSPE
3-Hydorxybutyrate	0.549221	0.13304	0.00240924	0.023582		0.0264002		0.0355646	#	0.00233643		0.00660546	$	0.0222411	#	NA		NA		20.1548		24
Acetate	0.162113	0.292404	0.154126	0.0528814		0.0483744		0.0514186		0.0129591		0.00628694		0.0166499		NA		NA		NA		24
Alanine	0.0961901	0.140737	0.0955316	0.305736		0.204368		0.239761		0.123634		0.0638427		0.0821772		NA		NA		NA		24
AMP	0.519858	0.085885	0.245448	0.0303413		0.0303083		0.0279519		0.00482137		0.0200781		0.008003		NA		NA		NA		24
Asparagine	0.0189457	0.0676239	0.313093	0.0253253	*	0.0132377		0.0159975		0.0160165		0.0058227		0.00606364		2.37651		NA		NA		24
Aspartate	0.125105	0.11723	0.199586	0.105945	*	0.0378438	$	0.0542369	#	0.0390078		0.00989864		0.0124404		NA		NA		NA		24
Carnitine	0.0775092	0.175184	0.111717	0.00742462	*	0.0046234		0.00521046		0.00246769		0.00131107		0.0019879		NA		NA		NA		24
Choline	0.0725128	0.56329	0.116192	0.0109896	*	0.00671684		0.00850451		0.00303804		0.00055281		0.00310383		NA		NA		NA		24
Creatine	0.242312	0.582203	0.0790992	0.152717		0.0805211		0.0997564		0.0762502		0.00950473		0.0540335		NA		NA		NA		24
Formate	0.416698	0.179755	0.391122	0.0129434		0.0131797		0.0138848		0.00152223		0.0029261		0.00230676		NA		NA		NA		24
Fumarate	0.0599139	0.00317356	0.453989	0.00286327		0.00262125		0.00217328		0.00130105		0.00189759		0.000443029		NA		1.45461		NA		24
Glucose	0.324849	0.513022	0.148793	0.307683	*	0.191314		0.271806		0.0546629		0.0167251		0.0863963		NA		NA		NA		24
Glutamate	0.0461858	0.122296	0.0779793	0.226357	*	0.147207		0.185506		0.0960018		0.0390977		0.0560468		3.24142		NA		NA		24
Glutamine	0.0863942	0.349105	0.0654483	0.962014	*	0.612364		0.750469		0.317196		0.110889		0.313234		NA		NA		NA		24
Glycerol	0.326677	0.0467411	0.0760582	0.0916398		0.090533		0.102178		0.0125843		0.0167978		0.0239106		NA		22.2968		NA		24
Glycerophosphocholine	0.34762	0.0686385	0.0759821	0.112912	*	0.060877		0.0773645		0.0257189		0.0323932		0.0342857		NA		NA		NA		24
Glycogen	0.81316	0.0122837	0.174542	0.464917		0.168488		0.226322		0.0581805		0.115037		0.123226		NA		10.59		NA		24
Histamine	0.148058	0.149145	0.0844127	0.0661347		0.0379684		0.0450713		0.0233207		0.0234825		0.0197258		NA		NA		NA		24
Inosine	0.179319	0.708515	0.150783	0.0814909	*	0.0482256		0.060787		0.0220628		0.0033163		0.014748		NA		NA		NA		24
Isoleucine	0.0796777	0.0484633	0.101304	0.031402	*	0.0207156		0.022444		0.011812		0.00778287		0.00817423		NA		4.22783		NA		24
Lactate	0.186969	0.208651	0.178476	1.05152	*	0.636659		0.756962		0.294003		0.167041		0.244016		NA		NA		NA		24
Leucine	0.0722126	0.0455478	0.129156	0.0680094	*	0.0419493		0.0449009		0.0276899		0.0196625		0.0178975		NA		4.8279		NA		24
Lysine	0.187586	0.177797	0.111065	0.111434	*	0.0622716		0.0742999		0.030999		0.0317586		0.0352301		NA		NA		NA		24
Myo-inositol	0.201655	0.151675	0.11256	0.589328		0.318859		0.38774		0.270851		0.166792		0.205264		NA		NA		NA		24
Niacinamide	0.195706	0.0911473	0.34661	0.0170231		0.0100251		0.014299		0.00816036		0.00481221		0.00401381		NA		NA		NA		24
Phenylalanine	0.0520614	0.0877866	0.151164	0.0302024		0.019132		0.0209147		0.0168225		0.00761011		0.0102038		NA		NA		NA		24
Phosphorylcholine	0.0956079	0.247781	0.28314	0.0738432		0.0502114		0.0597542		0.0309825		0.0125506		0.0136822		NA		NA		NA		24
Propionate	0.15462	0.319753	0.12335	0.0179537	*	0.00868606		0.0127735		0.00554481		0.00316202		0.0056208		NA		NA		NA		24
Sarcosine	0.0758773	0.24328	0.301664	0.0186228		0.0178296		0.0206473		0.00453574		0.0032211		0.00240112		NA		NA		NA		24
Succinate	0.23243	0.84626	0.0687227	0.0386646		0.026512		0.0328462		0.0102972		0.000970877		0.00848099		NA		NA		NA		24
Taurine	0.0915329	0.158677	0.160144	1.04771	*	0.682815		0.79598		0.270635		0.124703		0.200853		NA		NA		NA		24
Tyrosine	0.0510268	0.0305334	0.0673328	0.0318916		0.0202147		0.0232568		0.0183661		0.0120934		0.0111514		NA		5.7981		NA		24
Uracil	0.0458376	0.0513279	0.264323	0.0115335		0.0088975		0.00977083		0.00668922		0.00562301		0.00516627		2.18038		NA		NA		24
Uridine	0.103798	0.618232	0.127198	0.0318773		0.0219242		0.0242488		0.0111815		0.0020079		0.00888439		NA		NA		NA		24
Valine	0.0462216	0.048246	0.113598	0.0520435		0.034701		0.0392678		0.023904		0.0126274		0.0134982		2.42174		4.5383		NA		24
ZT12	STD-VH	CAF-VH	CAF-GSPE	STD-VH		CAF-VH		CAF-GSPE		STD-VH		CAF-VH		CAF-GSPE		STD-VH		CAF-VH		CAF-GSPE
3-Hydorxybutyrate	0.000373372	0.158373	0.00924641	0.0342417		0.0250675		0.0263178		0.0298551	*	0.00747502		0.0192649		18.1686		NA		14.7176	#	24
Acetate	0.307432	0.0985868	0.234121	0.0569217	*	0.0418919		0.0485538		0.00936643		0.00643506		0.00726203		NA		NA		NA		24
Alanine	0.12429	0.242302	0.0319083	0.276467		0.214266		0.208396		0.0723		0.0394069		0.0833603		NA		NA		14.2286		24
AMP	0.221372	0.686125	0.179709	0.0158809		0.022717		0.0215213		0.00650718		0.00256488		0.00849819		NA		NA		NA		24
Asparagine	0.0452913	0.494961	0.128656	0.0255606		0.0167321		0.0180049		0.0131509		0.00170148		0.00778375		18.2619		NA		NA		24
Aspartate	0.130116	0.209482	0.0157788	0.0766281	*	0.0510536		0.0536288		0.0231477		0.0113946		0.027695		NA		NA		18.4221		24
Carnitine	0.0556491	0.427136	0.0370059	0.00619573	*	0.00429606		0.00475295		0.00192145		0.000436371		0.00178473		NA		NA		16.251		24
Choline	0.0587562	0.283352	0.0225986	0.00949108	*	0.00568518		0.00651438	#	0.00338274		0.000989949		0.00313923		NA		NA		14.6594		24
Creatine	0.22798	0.45807	0.0964289	0.109339		0.0711904		0.0912362		0.0407901		0.00618267		0.0472965		NA		NA		NA		24
Formate	0.220702	0.0463019	0.0239309	0.0115741		0.0110822		0.0136544		0.00205339		0.0032153		0.00400382		NA		22.9122	$	13.071		24
Fumarate	0.031646	0.0025931	0.174715	0.00354375		0.00247953		0.00240138		0.00172908		0.00121188		0.00105182		19.2999		16.8312		NA		24
Glucose	0.196192	0.151617	0.205524	0.273223		0.21935		0.209374		0.0652503		0.0464571		0.0464233		NA		NA		NA		24
Glutamate	0.0161995	0.455789	0.0834607	0.210017		0.159259		0.160505		0.0822694		0.0171301		0.0473513		18.8758		NA		NA		24
Glutamine	0.0185408	0.181236	0.0260987	0.854472		0.641522		0.639131		0.299091		0.136585		0.267085		19.2861		NA		15.4992		24
Glycerol	0.000376369	0.647503	0.031949	0.0952394		0.0792425		0.0943567		0.0436214	*	0.00376101		0.0217913		17.6663		NA		17.9922		24
Glycerophosphocholine	0.183622	0.385295	0.0380772	0.0932099		0.075806		0.0660051		0.0236277		0.0140396		0.029833		NA		NA		14.7384		24
Glycogen	0.49348	0.0672948	0.165294	0.207784		0.335299		0.196276		0.0895117		0.314436		0.131868		NA		NA		NA		24
Histamine	0.228199	0.34073	0.0327583	0.0560744		0.0345743		0.0345953		0.0154051		0.00767096		0.0224192		NA		NA		14.1472		24
Inosine	0.0989196	0.523494	0.0169373	0.07014	*	0.052645		0.0520909	#	0.0140647		0.00542499		0.0227335		NA		NA		14.4781		24
Isoleucine	0.0671188	0.446398	0.119266	0.0285804		0.0205245		0.0180724	#	0.0112985		0.00232656		0.00578269		NA		NA		NA		24
Lactate	0.016678	0.0171337	0.0181048	0.929718		0.732931		0.630354		0.48091		0.395814		0.327178		17.7505		14.002		14.6153		24
Leucine	0.0561374	0.492517	0.0927432	0.0598372		0.0406849		0.0388806	#	0.0230909		0.00462795		0.0133787		NA		NA		NA		24
Lysine	0.142781	0.241017	0.0209047	0.0863581		0.0577261		0.0568225		0.0249633		0.0140756		0.0334221		NA		NA		14.2745		24
Myo-inositol	0.254633	0.509242	0.037595	0.520144		0.374217		0.336908		0.142819		0.073508		0.227841		NA		NA		13.5631		24
Niacinamide	0.28623	0.518173	0.0788473	0.0152		0.0122234		0.0162102		0.0040623		0.00189839		0.00536783		NA		NA		NA		24
Phenylalanine	0.0651294	0.206066	0.0270634	0.0315914	*	0.0181113		0.0169072	#	0.0149714		0.0042768		0.00864228		NA		NA		14.3279		24
Phosphorylcholine	0.0294291	0.176553	0.0494021	0.0745996	*	0.0507294		0.057304		0.03275		0.0118528		0.0309517		17.958		NA		12.9963	#	24
Propionate	0.470381	0.0787713	0.243065	0.0160913	*	0.00879846		0.0111212		0.00214851		0.00262561		0.00294552		NA		NA		NA		24
Sarcosine	0.206428	0.629233	0.259557	0.0171653		0.0127324		0.0225203		0.00489247		0.0011356		0.00915809		NA		NA		NA		24
Succinate	0.0402506	0.118807	0.0313205	0.0337591		0.0275792		0.0266399		0.0116774		0.00801534		0.0138079		17.7053		NA		14.3931		24
Taurine	0.0327806	0.225213	0.0126851	0.965181	*	0.704404		0.730863	#	0.243213		0.102533		0.247435		19.0294		NA		15.573		24
Tyrosine	0.0303389	0.170412	0.0408833	0.0290303	*	0.0191405		0.018632	#	0.0128605		0.00468129		0.00773893		20.7832		NA		14.5541	#	24
Uracil	0.0146512	0.153165	0.0617627	0.0125562		0.0101511		0.00950418		0.00777458		0.00293781		0.00467717		19.4806		NA		NA		24
Uridine	0.14716	0.342108	0.0276798	0.0320173		0.0232464		0.0263769		0.00803362		0.00338922		0.0119777		NA		NA		13.4763		24
Valine	0.0584183	0.577165	0.120276	0.0496191		0.0359442		0.0335336	#	0.0162		0.0029545		0.00995675		NA		NA		NA		24
Abbreviations: iWAT, inguinal white adipose tissue; STD-VH, standard diet vehicle group; CAF-VH, cafeteria diet vehicle group; CAF-GSPE, cafeteria diet treated with grape-seed procyanidin extract. Rats were fed standard or cafeteria diet for 9 weeks. At week 6, rats received a daily oral dose of GSPE or vehicle for 4 weeks at ZT0 or ZT12. Rats from each group were sacrificed at four different tim…
